# Supplementary material for: Alpha-DehazeNet: single image dehazing via RGBA haze modeling and adaptive learning
Source: PeerJ Comput Sci. 2025 Jul 17;11:e3036. doi: 10.7717/peerj-cs.3036 (PMC12453770; doi:10.7717/peerj-cs.3036)
Supplement: Supplemental Information 1 [file peerj-cs-11-3036-s001.zip]

Archive with 1 entries (1 files):
- Alpha.ipynb
